# Supplementary material for: Water use and conservation in the operating room and perioperative setting: A scoping review
Source: PLoS One. 2026 Jan 30;21(1):e0341144. doi: 10.1371/journal.pone.0341144 (PMC12857946; doi:10.1371/journal.pone.0341144)
Supplement: S2 Table — 1° = primary, 2° = secondary, CI = confidence interval. * Denotes a noncomparative study. (XLSX) [file pone.0341144.s002.xlsx]

## Sheet: eTable 1
Category	Scoring system	Adler*	Ahmed	Bertolo	Boucheron	Burguburu	Carranante	Cohen	Eckelman	Gasson*	Javitt*	Jehle*	Jones	Kara	McGain 2010	McGain 2014	McGain 2016*	McGain, Black, Moore 2017	McGain, Story 2017	Petterwood	Potgieter	Restaino	Rouviere	Somner	Vozzolla	Westwood	Wormer*
1) Completeness	a) To what extent are study inventory boundaries complete for a given functional unit? Includes all reasonable factors (2) Includes limited/ ambiguous factors (1) Narrow focus (0)	2	1	0	0	2	0	2	2	0	0	0	0	0	2	1	2	2	1	0	1	0	2	0	2	0	0
2) Consistency	a) For comparative studies, how consistently are methods applied? Consistently applied throughout (2) Limited consistency (1) Poor consistency (0)		2	1	1	2	1	2	2				2	2	2	1		2	2	2	2	2	2	2	2	2
3) Transparency	a) Are the hypothesis(/es) and study objectives clearly stated? Both clearly stated (2) Either hypothesis or study objectives stated (1) Neither stated (0)	1	1	1	1	1	1	1	1	1	1	1	1	2	2	2	1	1	1	1	1	1	1	1	1	1	1
	b) To what extent is the quantity of water measured clearly stated? Quantity of water included clearly stated (2) Quantity of water deducible (1) Quantity of water not deducible (0)	2	2	2	2	2	2	2	1	2	2	2	2	2	2	1	2	2	2	2	2	2	2	2	2	1	1
	c) To what extent are study assumptions and exclusions clearly stated? Both assumptions and exclusions stated (2) Limited (1) Neither stated (0)	2	1	1	1	2	1	1	2	1	2	1	1	2	2	1	2	2	2	1	1	1	2	2	2	1	1
	d) To what extent are the number of data points collected per process clearly stated? Clear for all processes (2) Clear for limited processes (1) Not stated for any processes (0)	2	2	0	0	1	1	0	1	2	1	1	2	1	2	0	2	2	2	2	1	1	1	2	1	2	0
	e) How transparent are reported results? Numerical data for all sub-processes (2) Limited numerical data for some sub-processes (1) Descriptive or graphical data only (0)	2	1	0	0	2	1	1	2	2	2	1	1	1	1	1	2	2	2	1	2	2	1	1	2	1	0
4) Accuracy	a) What is the specificity of the data sources to the study site? 1° data only (2) Both 1° & 2° data (1) 2° data only (0)	2	2	1	1	1	2	2	2	2	1	2	2	1	1	2	2	2	1	2	2	1	1	2	1	0	2
	b) Does the study determine parameter uncertainty? Clear statistical plan with CI reported (2) CI reported, no clear plan (1) No CI or plan (0)	0	0	0	0	1	0	2	1	0	0	0	0	0	1	0	0	1	2	2	2	2	1	2	0	0	0
	c) Does the study determine scenario uncertainty? Yes, demonstrating minimal uncertainty (2) Yes, demonstrating large uncertainty (1) No (0)	0	0	0	0	1	0	1	1	0	0	0	0	0	2	0	0	0	2	0	0	0	1	0	1	0	0
	Overall Score (% of possible maximum points)	72	60	30	30	75	45	70	75	56	50	44	55	55	85	45	72	80	85	65	70	60	70	70	70	40	27
1°= primary, 2°= secondary, CI= confidence interval.
*Noncomparative study.
